# Supplementary material for: Comprehensive Repertoire of Foldable Regions within Whole Genomes
Source: PLoS Comput Biol. 2013 Oct 24;9(10):e1003280. doi: 10.1371/journal.pcbi.1003280 (PMC3812050; doi:10.1371/journal.pcbi.1003280)
Supplement: Software S1 — SEG-HCA identifies segments with high hydrophobic cluster density (H2CD) as deduced from HCA approach. (GZ) [file pcbi.1003280.s007.gz]

Archive with 10 entries (9 files):
- ./._seghca
- seghca
- seghca/._.DS_Store
- seghca/.DS_Store
- seghca/._README
- seghca/README
- seghca/._SegHCA.py
- seghca/SegHCA.py
- seghca/._taf14.tfa
- seghca/taf14.tfa
