# Supplementary material for: Comprehensive Repertoire of Foldable Regions within Whole Genomes
Source: PLoS Comput Biol. 2013 Oct 24;9(10):e1003280. doi: 10.1371/journal.pcbi.1003280 (PMC3812050; doi:10.1371/journal.pcbi.1003280)
Supplement: Software S1 — SEG-HCA identifies segments with high hydrophobic cluster density (H2CD) as deduced from HCA approach. (GZ) [file pcbi.1003280.s007.gz › seghca/README]

SEGHCA install and use

SEGHCA is a program for identifying segments with high hydrophobic cluster density (H2CD), as deduced from HCA approach
SEGHCA requires to have SegHCA.py, python >= 2.6 (not python 3.0) and networkx python library
 
Help command (show other parameters): python SegHCA.py �h

For a single fasta sequence: python ../SegHCA.py -s taf14_human.tfa -o taf14seghca
  
For multiple sequences: python ../SegHCA.py -m multifasta.tfa

input: a fasta sequence smaller (-s) than 10 000 aa (or change the threshold by -l option) OR a multifasta sequence file (-m)  

output (*is given by -o): 
*.domain -> gives the limit of H2CD 
*.amas -> gives the positions of hydrophobic cluster 
*_profil17.res -> hydrophobic cluster position profile within a 17 amino acid window
